# Supplementary material for: ESBL-Type and AmpC-Type Beta-Lactamases in Third Generation Cephalosporin-Resistant Enterobacterales Isolated from Animal Feces in Madagascar
Source: Animals (Basel). 2024 Feb 27;14(5):741. doi: 10.3390/ani14050741 (PMC10931431; doi:10.3390/ani14050741)
Supplement: Supplementary file 1 [file animals-14-00741-s001.zip]

Archive with 2 entries (2 files):
- Table S1_Sampling dates and locations Enterobacterales Animals Madagascar.pdf
- Table S2-Virulence-associated genes_Enterobacterales_Animals_Madagascar.xlsx
