# Supplementary material for: ESBL-Type and AmpC-Type Beta-Lactamases in Third Generation Cephalosporin-Resistant Enterobacterales Isolated from Animal Feces in Madagascar
Source: Animals (Basel). 2024 Feb 27;14(5):741. doi: 10.3390/ani14050741 (PMC10931431; doi:10.3390/ani14050741)
Supplement: Supplementary file 1 [file animals-14-00741-s001.zip › Table S2-Virulence-associated genes_Enterobacterales_Animals_Madagascar.xlsx]

## Sheet: Salmonella
Supplementary Table S2-A: Virulence-associated genes identified among Salmonella enterica isolates
Virulence-associated gene	Functional annotation	IHIT45556	IHIT45558	IHIT45564	IHIT45568	IHIT45585
		SS01-3	SS02-5	ET01-4	MG23r-5	MG77-6
		Salmonella Give	Salmonella Glostrup	Salmonella Eastborne	unknown serovar	unknown serovar
		ST516	ST3780	ST414	ST10918	ST10919
		% nucleotide sequence identity to reference sequence
acrB	acriflavine resistance protein B	83.95	83.76	83.85	83.79	83.79
avrA	T3SS effector AvrA, acetyltransferease	99.12	neg	99.45	95.90	neg
bcfA	fimbrial subunit	99.08	98.53	98.53	96.32	96.69
bcfB	fimbrial chaparone	99.85	99.42	99.42	94.91	98.11
bcfC	fimbrial usher	98.36	98.21	98.32	94.36	95.19
bcfD	fimbrial adhesin protein	97.62	97.62	97.82	90.33	93.18
bcfE	fimbrial subunit	97.99	98.35	98.35	95.05	95.42
bcfF	fimbrial subunit	98.07	98.27	97.69	94.61	97.50
bcfG	fimbrial chaparone	98.77	97.95	97.68	90.90	92.76
cdtB	cytolethal distending toxin B	100.00	100.00	100.00	neg	neg
csgA	curlin major subunit CsgA	98.90	98.90	98.90	97.59	97.59
csgB	minor curlin subunit precursor, curli nucleator protein CsgB	99.34	99.34	99.34	98.25	98.03
csgC	curli assembly protein CsgC	99.69	99.08	99.69	94.50	95.40
csgD	DNA-binding transcriptional regulator CsgD	99.23	99.23	99.23	95.54	95.38
csgE	curli production assembly/transport protein CsgE	99.49	99.49	99.49	97.98	97.98
csgF	curli production assembly/transport protein CsgF	99.76	99.76	99.76	96.64	96.64
csgG	curli production assembly/transport protein CsgG	99.28	99.40	99.28	97.36	97.36
entB	2,3-dihydro-2,3-dihydroxybenzoate synthetase, isochroismatase	80.65	80.53	80.65	80.52	80.52
faeD	fimbrial usher protein FaeD	82.38	82.30	82.21	neg	neg
fepG	enterobactin ABC transporter permease	81.64	81.64	81.64	81.40	81.52
fimC	type I fimbriae chaperone protein FimC	98.70	97.98	98.12	95.53	95.53
fimD	type I fimbriae usher protein FimD	98.74	98.97	98.81	96.29	96.36
fimF	type I fimbriae adaptor protein FimF	98.65	98.84	98.46	95.56	96.33
fimH	type I fimbriae minor fimbrial subunit FimH, adhesin	97.82	97.82	98.21	96.73	96.73
fimI	type I fimbrial protein internal segment	99.06	97.57	97.94	95.47	96.98
gnd	6-phosphogluconate dehydrogenase	83.65	83.46	83.75	83.37	83.44
invA	T3SS major export apparatus protein InvA	99.13	99.08	99.47	96.02	96.11
invB	T3SS protein InvB	98.28	99.26	99.26	94.61	94.61
invC	T3SS ATPase InvC	99.23	99.15	99.00	95.14	95.06
invE	T3SS gatekeeper invE	99.11	99.02	99.37	97.14	96.96
invF	T3SS regulatory protein InvF	99.08	99.39	99.39	93.39	93.39
invG	T3SS secretin invG	98.93	99.11	99.17	95.56	95.62
invH	T3SS pilotin invG	98.65	98.87	98.87	92.12	92.34
invI	T3SS stalk protein InvI	99.55	99.55	99.32	96.40	96.17
invJ	T3SS needle length regulator InvJ	98.91	98.81	98.91	94.07	93.77
iucA	aerobactin Synthetase IucA	neg	neg	neg	92.43	92.65
iucB	aerobactin N-acetyltransferase IucB	neg	neg	neg	92.92	93.97
iucC	aerobactin siderophore biosynthesis protein IucC	neg	neg	neg	93.60	93.48
iucD	aerobactin lysine 6-monooxygenase IucD	neg	neg	neg	91.59	91.91
iutA	ferric aerobactin receptor IutA	neg	neg	neg	89.91	89.95
mgtB	Mg2+ transport protein	98.86	98.75	98.79	95.89	95.97
mgtC	Mg2+ transport protein	98.42	98.42	98.56	95.77	95.77
mig-14	antimicrobial peptide resistance protein Mig-14	97.21	97.10	97.44	neg	neg
misL	putative autotransporter	98.36	98.22	98.15	neg	neg
ompA	outer membrane protein A	89.65	89.74	89.65	89.36	88.60
orgA	T3SS accessory cytosolic protein OrgA	99.33	99.50	99.50	94.50	95.00
orgB	T3SS stator OrgB	99.10	99.40	99.25	95.02	94.86
orgC	T3SS effector OrgC	98.23	98.23	98.45	86.84	86.62
pipB	T3SS effector PipB	98.86	98.52	99.20	neg	neg
pipB2	T3SS effector PipB3	99.15	95.33	neg	neg	neg
prgH	T3SS outer MS ring protein PrgH	99.15	98.98	99.07	95.08	95.25
prgI	T3SS needle filament protein PrgI	98.74	97.53	99.16	96.54	95.67
prgJ	T3SS inner rod protein PrgJ	99.35	99.35	99.35	94.44	94.44
prgK	T3SS inner MS ring protein PrgK	99.47	99.60	99.60	97.63	97.50
ratB	putative outer membrane protein	90.81	90.98	91.06	neg	neg
rcsB	transcriptional regulator RcsB	86.04	85.94	85.94	86.45	86.29
sicA	chaparone for SipC and SipB	99.40	99.40	99.20	97.39	97.39
sicP	chaparone for SptP	98.73	98.98	98.98	90.33	90.33
sifA	T3SS effector SifA	96.54	95.85	95.94	neg	neg
sifB	T3SS effector SifB	95.79	97.90	95.69	neg	neg
sinH	intimin-like protein	95.80	95.76	95.85	81.32	81.46
sipA/sspA	T3SS effector SipA, actin polymerizing activity	98.30	98.35	98.35	neg	neg
sipB/sspB	T3SS hydrophilic translocator, pore protein SipB	99.72	99.55	99.55	91.13	93.55
sipC/sspC	T3SS hydrophilic translocator, pore protein SipC	99.59	99.59	99.51	89.36	89.35
sipD	T3SS hydrophilic translocator, needle tip protein SipD	neg	neg	neg	86.24	86.53
slrP	T3SS effector SlrP, E3 ubiquitin ligase	95.77	96.01	96.01	88.53	neg
sopA	T3SS effector SopA, E3 ubiquitin ligase	97.32	97.36	97.39	neg	neg
sopB/sigD	T3SS effector SopB, phosphoinositide phosphatase	98.34	98.16	98.34	93.00	93.30
sopD	T3SS effector SopD	98.74	98.32	98.11	neg	neg
sopD2	T3SS effector SopD2	neg	neg	93.23	91.88	neg
sopE2	T3SS effector SopE2, guanine nucleotide exchange factor	96.82	96.96	96.96	97.10	91.42
spaO	T3SS C ring protein SpaO	98.79	98.79	98.79	92.98	93.31
spaP	T3SS minor export apparatus protein SpaP	98.81	98.81	98.81	94.96	94.67
spaQ	T3SS minor export apparatus protein SpaQ	99.62	99.23	99.62	96.17	97.32
spaR	T3SS minor export apparatus protein SpaR	98.74	98.86	98.74	96.21	95.71
spaS	T3SS export apparatus switch protein SpaS	98.88	99.16	98.88	96.08	96.27
spiC/ssaB	T3SS protein SsaB	99.25	99.25	99.75	93.53	94.95
sptP	T3SS effector SptP, tyrosine phosphatase and GTPase-activating protein	97.79	97.79	97.79	neg	neg
ssaC	T3SS secretin SsaC	98.46	98.46	99.20	89.67	90.29
ssaD	T3SS outer MS ring protein SsaD	98.60	98.68	99.26	90.43	90.43
ssaE	chaperone for sseB	98.77	99.18	98.77	88.73	86.85
ssaG	T3SS needle filament protein SsaG	100.00	100.00	100.00	93.98	94.44
ssaH	T3SS protein SsaH	99.56	99.56	98.68	93.42	93.42
ssaI	T3SS inner rod protein SsaI	98.80	98.80	97.99	91.70	neg
ssaJ	T3SS inner MS ring protein SsaJ	97.33	97.20	97.33	93.07	93.33
ssaK	T3SS stator SsaK	98.37	98.52	98.67	93.04	93.63
ssaL	T3SS gatekeeper SsaL	98.82	99.12	99.21	95.87	93.81
ssaM	T3SS protein SsaM	98.10	97.02	97.02	92.27	92.27
ssaN	T3SS ATPase SsaN	98.77	98.62	98.92	94.16	94.09
ssaO	T3SS stalk protein SsaO	98.15	98.15	98.15	92.33	91.80
ssaP	T3SS needle length regulator SsaP	99.47	99.47	99.20	88.80	90.13
ssaQ	T3SS C ring protein SsaQ	98.14	98.04	98.14	91.85	91.64
ssaR	T3SS minor export apparatus protein SsaR	98.92	98.77	98.92	93.52	93.36
ssaS	T3SS minor export apparatus protein SsaS	99.25	99.25	99.25	97.74	98.11
ssaT	T3SS minor export apparatus protein SsaT	97.31	96.67	96.92	90.31	89.84
ssaU	T3SS export apparatus switch protein SsaU	98.39	98.39	98.49	94.71	95.09
ssaV	T3SS major export apparatus protein ssaV	98.68	98.92	98.88	94.89	94.69
sscA	chaperone for sseC	97.68	99.16	98.95	94.09	94.09
sscB	chaperone for sseF	99.54	99.54	100.00	94.71	99.08
sseA	chaperone for sseB and sseD	99.39	98.47	98.47	neg	neg
sseB	T3SS effector SseB	97.46	98.65	97.97	90.36	91.20
sseC	T3SS hydrophilic translocator, pore protein SseC	99.18	99.04	98.97	88.50	86.94
sseD	T3SS hydrophilic translocator, pore protein SseD	100.00	99.83	99.83	87.98	85.54
sseE	T3SS effector SseE	99.52	99.28	99.76	93.48	94.40
sseF	T3SS effector SseF	98.21	99.23	99.62	90.30	96.04
sseG	T3SS effector SseG	97.39	99.28	97.68	87.88	88.31
sseJ	T3SS effector SseJ	96.74	96.74	96.74	89.89	neg
sseL	T3SS effector SseL, deubiquitinase	94.97	95.07	97.27	95.81	neg
sspH1	T3SS effector SspH1, E3 ubiquitin ligase	neg	neg	98.68	neg	neg
steA	T3SS effector SteA	94.63	94.94	93.52	neg	84.93
steB	T3SS effector SteB	95.52	100.00	95.52	neg	neg
steC	T3SS effector SteC	95.34	94.98	94.83	92.21	92.60
grey-shaded boxes = absence of VAG

## Sheet: E.coli
Supplementary Table S2-B: Virulence-associated genes identified among one E. coli isolate
Virulence-associated gene	Functional annotation	E. coli IHIT45569
		MG59-3
		ST7588
		% nucleotide identity to reference sequence
acrA	acriflavine resistance protein A	80.04
acrB	acriflavine resistance protein B	84.02
allB	allantoinase	82.78
csgB	minor curlin subunit precursor, curli nucleator protein CsgB	83.66
entB	enterobactin isochorismatase	98.14
entC	isochorismate synthase 1	97.90
entD	enterobactin	95.07
entE	2,3-dihydroxybenzoate-AMP ligase component of enterobactin synthase multienzyme complex	95.41
entF	enterobactin synthase multienzyme complex component, ATP-dependent	95.92
entS	enterobactin exporter, iron-regulated	95.44
espL1	Type III secretion system effector espL1	97.42
espR1	Type III secretion system effector espR1	94.13
fdeC	adhesin FdeC	94.24
fepA	ferrienterobactin outer membrane transporter	97.28
fepB	ferrienterobactin ABC transporter periplasmic binding protein	97.49
fepC	ferrienterobactin ABC transporter ATPase	97.40
fepD	ferrienterobactin ABC transporter permease	96.07
fepG	iron-enterobactin ABC transporter permease	94.36
fes	enterobactin/ferric enterobactin esterase	96.59
gnd	6-phosphogluconate dehydrogenase	84.64
gtrA	bactoprenol-linked glucose translocase/flippase	92.01
ompA	outer membrane protein A	98.08
rcsB	transcriptional regulator RcsB	85.48
yagW/ecpD	polymerized tip adhesin of ECP fibers	98.78
yagX/ecpC	E. coli common pilus usher EcpC	98.85
yagY/ecpB	E. coli common pilus chaperone EcpB	97.76
yagZ/ecpA	E. coli common pilus structural subunit EcpA	99.32
ykgK/ecpR	regulator protein EcpR	97.29

## Sheet: K.oxytoca
Supplementary Table S2-C: Virulence-associated genes identified among one K. oxytoca isolate
Virulence-associated gene	Functional annotation	K. oxytoca IHIT45587
		MG86-2
		ST19
		% nucleotide identity to reference sequence
acrA	acriflavine resistance protein A	85.01
acrB	acriflavine resistance protein B	87.01
allA	ureidoglycolate hydrolase	87.58
allB	allantoinase	89.87
allC	allantoate amidohydrolase	89.69
allD	ureidoglycolate dehydrogenase	87.24
allR	DNA-binding transcriptional repressor AllR	90.64
allS	DNA-binding transcriptional activator AllS	86.58
entA	2,3-dihydroxybenzoate-2,3-dehydrogenase	84.80
entB	2,3-dihydro-2,3-dihydroxybenzoate synthetase, isochroismatase	89.32
entC	isochorismate synthase	81.80
entS	enterobactin exporter EntS	85.20
fepA	outer membrane receptor FepA	85.10
fepC	iron-enterobactin transporter ATP-binding protein	87.31
fepD	iron-enterobactin transporter membrane protein	85.98
fimG	type 1 fimbrial minor component	81.38
fyuA	pesticin/yersiniabactin receptor protein	89.52
gnd	6-phosphogluconate dehydrogenase	86.15
irp1	yersiniabactin biosynthetic protein Irp1	86.13
irp2	yersiniabactin biosynthetic protein Irp2	85.64
manB	phosphomannomutase	87.80
manC	mannose-1-phosphate guanylyltransferase	83.69
mrkA	type 3 fimbrial major pilin subunit MrkA	86.21
mrkB	fimbrial chaperone protein mrkB precursor	85.04
mrkC	fimbrial biogenesis outer membrane usher protein mrkC precursor	83.77
rcsB	transcriptional regulator RcsB	89.24
ugd	UDP-glucose 6-dehydrogenase	83.81
ybtA	transcriptional regulator YbtA	89.51
ybtE	yersiniabactin siderophore biosynthetic protein	84.49
ybtP	yersiniabactin ABC transporter ATP-binding/permease protein YbtP	86.35
ybtQ	yersiniabactin ABC transporter ATP-binding/permease protein YbtQ	88.18
ybtS	salicylate synthase Irp9	85.90
ybtT	type II thioesterase YbtT	84.48
ybtU	yersiniabactin biosynthesis oxidoreductase YbtU	85.96
ybtX	putative signal transducer	83.49

## Sheet: Abaumannii
Supplementary Table S2-D: Virulence-associated genes identified among one Acinetobacter baumannii isolate
Virulence-associated gene	Functional annotation	A. baumannii IHIT45593
		MG95-1
		ST2306 (Pasteur)
		% nucleotide identity to reference sequence
abaI	N-acyl-L-homoserine lactone synthetase	98.55
abaR	DNA-binding HTH domain-containing protein	98.74
adeF	membrane-fusion protein	97.54
adeG	cation/multidrug efflux pump	96.07
adeH	outer membrane protein	98.21
bap	biofilm-associated protein	98.55
barA	siderophore efflux system of the ABC superfamily	97.27
barB	siderophore efflux system of the ABC superfamily	97.49
basA	acinetobactin biosynthesis protein	95.24
basB	non-ribosomal peptide synthetase with condensation and peptidyl carrier protein domains	96.09
basC	acinetobactin biosynthesis protein BasC	97.03
basD	acinetobactin biosynthesis protein BasD	96.91
basF	aryl carrier protein BasF	97.93
basG	acinetobactin biosynthesis protein BasF	97.92
basH	non-ribosomal peptide biosynthesis thioesterase BasH	96.73
basJ	acinetobactin biosynthesis protein BasJ	96.75
bauB	ferric siderophore ABC transporter, periplasmic siderophore-binding protein	98.14
bauC	ferric siderophore ABC transporter, permease protein BauC	97.47
bauD	ferric siderophore ABC transporter, permease protein BauD	97.20
bauE	ferric siderophore ABC transporter, ATP-binding protein BauE	99.48
bauF	siderophore-interacting protein	98.03
bfmR	biofilm-controlling response regulator	98.88
bfmS	signal transduction histidine kinase	98.48
csuA/B	Csu pilus major pilin subunit CsuA/B	99.07
csuC	Csu pilus chaperone protein CsuC	98.80
csuD	Csu pilus usher protein CsuD	98.04
csuE	Csu pilus tip adhesin CsuE	97.94
entE	non-ribosomal peptide synthetase adenylate-forming enzyme of acinetobactin synthesis	97.24
ompA	outer membrane protein OmpA	99.25
pgaA	poly-beta-1,6 N-acetyl-D-glucosamine export porin PgaA	99.34
pgaB	poly-beta-1,6-N-acetyl-D-glucosamine N-deacetylase PgaB	97.98
pgaC	poly-beta-1,6 N-acetyl-D-glucosamine synthase	98.24
pgaD	poly-beta-1,6-N-acetyl-D-glucosamine biosynthesis protein PgaD	98.49
plc	phospholipase C	100.00
plc	phospholipase C	97.94
plcD	phosphatidylserine/phosphatidylglycerophosphate/cardiolipin synthase	99.26
